# Supplementary material for: The Temporal Spectrum of Adult Mosquito Population Fluctuations: Conceptual and Modeling Implications
Source: PLoS One. 2014 Dec 5;9(12):e114301. doi: 10.1371/journal.pone.0114301 (PMC4257610; doi:10.1371/journal.pone.0114301)
Supplement: File S5 — Mosquito abundance data. (CSV) [file pone.0114301.s005.csv]

date	site	Ae.vexans	Cs.melanura	Cx.salinarius	Ps.columbiae
12/31/2003	Chix	0	0	0	0
1/1/2004	Chix	0	0	2	0
1/2/2004	Chix	0	0	3	0
1/3/2004	Chix	1	0	16	0
1/4/2004	Chix	1	0	7	0
1/5/2004	Chix	6	0	18	0
1/6/2004	Chix	0	0	5	0
1/7/2004	Chix	0	0	2	0
1/8/2004	Chix	0	0	0	0
1/9/2004	Chix	0	0	0	0
1/10/2004	Chix	0	0	0	0
1/11/2004	Chix	0	0	0	0
1/12/2004	Chix	0	0	0	0
1/13/2004	Chix	0	0	0	0
1/14/2004	Chix	0	0	0	0
1/15/2004	Chix	0	0	0	0
1/16/2004	Chix	0	0	0	0
1/17/2004	Chix	0	0	3	0
1/18/2004	Chix	0	0	4	0
1/19/2004	Chix	0	0	1	0
1/20/2004	Chix	0	0	0	0
1/21/2004	Chix	0	0	0	0
1/22/2004	Chix	0	0	0	0
1/23/2004	Chix	0	0	0	0
1/24/2004	Chix	0	0	0	0
1/25/2004	Chix	0	0	0	0
1/26/2004	Chix	0	0	0	0
1/27/2004	Chix	0	0	0	0
1/28/2004	Chix	0	0	0	0
1/29/2004	Chix	0	0	0	0
1/30/2004	Chix	0	0	0	0
1/31/2004	Chix	0	0	0	0
2/1/2004	Chix	0	0	0	0
2/2/2004	Chix	0	0	0	0
2/3/2004	Chix	0	0	1	0
2/4/2004	Chix	0	0	0	0
2/5/2004	Chix	0	0	1	0
2/6/2004	Chix	0	0	4	0
2/7/2004	Chix	0	0	2	0
2/8/2004	Chix	0	0	0	0
2/9/2004	Chix	0	0	0	0
2/10/2004	Chix	0	0	1	0
2/11/2004	Chix	0	0	0	0
2/12/2004	Chix	0	0	0	0
2/13/2004	Chix	0	0	0	0
2/14/2004	Chix	0	0	0	0
2/15/2004	Chix	0	0	0	0
2/16/2004	Chix	0	0	0	0
2/17/2004	Chix	0	0	0	0
2/18/2004	Chix	0	0	0	0
2/19/2004	Chix	0	0	0	0
2/20/2004	Chix	0	0	3	0
2/21/2004	Chix	0	0	0	0
2/22/2004	Chix	0	0	0	0
2/23/2004	Chix	0	0	1	0
2/24/2004	Chix	0	0	1	0
2/25/2004	Chix	0	0	0	0
2/26/2004	Chix	0	0	0	0
2/27/2004	Chix	0	0	0	0
2/28/2004	Chix	0	0	0	0
2/29/2004	Chix	0	0	0	0
3/1/2004	Chix	0	0	1	0
3/2/2004	Chix	0	0	2	0
3/3/2004	Chix	0	0	0	0
3/4/2004	Chix	0	0	1	0
3/5/2004	Chix	0	0	0	0
3/6/2004	Chix	0	0	3	0
3/7/2004	Chix	0	0	1	0
3/8/2004	Chix	0	0	0	0
3/9/2004	Chix	0	0	1	0
3/10/2004	Chix	0	0	0	0
3/11/2004	Chix	0	0	0	0
3/12/2004	Chix	0	0	0	0
3/13/2004	Chix	0	0	0	0
3/14/2004	Chix	0	0	1	0
3/15/2004	Chix	0	0	5	0
3/16/2004	Chix	0	0	3	0
3/17/2004	Chix	0	0	2	0
3/18/2004	Chix	0	0	2	0
3/19/2004	Chix	0	0	0	0
3/20/2004	Chix	0	0	1	0
3/21/2004	Chix	0	0	0	0
3/22/2004	Chix	0	0	0	0
3/23/2004	Chix	0	0	0	0
3/24/2004	Chix	0	0	0	0
3/25/2004	Chix	0	0	0	0
3/26/2004	Chix	0	0	0	0
3/27/2004	Chix	3	0	5	0
3/28/2004	Chix	0	0	0	0
3/29/2004	Chix	0	0	0	0
3/30/2004	Chix	0	0	2	0
3/31/2004	Chix	0	0	2	0
4/1/2004	Chix	0	0	0	0
4/2/2004	Chix	0	0	0	0
4/3/2004	Chix	0	0	0	0
4/4/2004	Chix	0	0	0	0
4/5/2004	Chix	0	0	0	0
4/6/2004	Chix	0	0	0	0
4/7/2004	Chix	1	1	1	0
4/8/2004	Chix	2	0	1	0
4/9/2004	Chix	0	0	1	0
4/10/2004	Chix	2	1	4	0
4/11/2004	Chix	3	0	0	0
4/12/2004	Chix	1	0	0	0
4/13/2004	Chix	0	0	1	0
4/14/2004	Chix	0	0	1	0
4/15/2004	Chix	0	0	0	0
4/16/2004	Chix	0	0	0	0
4/17/2004	Chix	0	0	2	0
4/18/2004	Chix	1	1	1	0
4/19/2004	Chix	3	0	3	0
4/20/2004	Chix	1	0	1	0
4/21/2004	Chix	0	0	2	0
4/22/2004	Chix	1	0	2	0
4/23/2004	Chix	1	0	2	0
4/24/2004	Chix	0	0	0	0
4/25/2004	Chix	0	0	4	0
4/26/2004	Chix	0	0	4	0
4/27/2004	Chix	2	2	2	0
4/28/2004	Chix	0	0	0	0
4/29/2004	Chix	0	0	1	0
4/30/2004	Chix	0	0	3	0
5/1/2004	Chix	0	0	2	0
5/2/2004	Chix	0	0	0	0
5/3/2004	Chix	0	0	0	0
5/4/2004	Chix	0	0	0	0
5/5/2004	Chix	0	5	6	0
5/6/2004	Chix	2	6	6	0
5/7/2004	Chix	7	0	5	0
5/8/2004	Chix	0	0	3	0
5/9/2004	Chix	1	3	4	0
5/10/2004	Chix	1	0	3	0
5/11/2004	Chix	3	0	2	0
5/12/2004	Chix	9	1	5	0
5/13/2004	Chix	9	1	10	0
5/14/2004	Chix	5	0	3	4
5/15/2004	Chix	5	2	4	0
5/16/2004	Chix	3	1	0	0
5/17/2004	Chix	1	0	1	1
5/18/2004	Chix	1	1	3	0
5/19/2004	Chix	0	0	0	0
5/20/2004	Chix	0	0	0	0
5/21/2004	Chix	1	0	2	0
5/22/2004	Chix	3	1	0	2
5/23/2004	Chix	32	3	12	4
5/24/2004	Chix	7	0	4	0
5/25/2004	Chix	12	2	0	1
5/26/2004	Chix	29	2	6	2
5/27/2004	Chix	21	1	4	1
5/28/2004	Chix	19	1	2	0
5/29/2004	Chix	34	1	2	0
5/30/2004	Chix	35	1	5	0
5/31/2004	Chix	35	3	7	0
6/1/2004	Chix	81	3	12	3
6/2/2004	Chix	23	0	5	1
6/3/2004	Chix	2	0	0	0
6/4/2004	Chix	3	0	2	0
6/5/2004	Chix	3	0	0	0
6/6/2004	Chix	4	4	4	0
6/7/2004	Chix	6	0	2	0
6/8/2004	Chix	7	0	3	0
6/9/2004	Chix	5	1	0	1
6/10/2004	Chix	1	1	1	1
6/11/2004	Chix	4	0	0	0
6/12/2004	Chix	1	1	0	0
6/13/2004	Chix	0	5	2	0
6/14/2004	Chix	3	0	4	0
6/15/2004	Chix	3	1	4	1
6/16/2004	Chix	2	0	1	1
6/17/2004	Chix	1	0	0	0
6/18/2004	Chix	0	0	0	2
6/19/2004	Chix	0	0	0	0
6/20/2004	Chix	0	0	0	1
6/21/2004	Chix	1	0	2	0
6/22/2004	Chix	0	0	0	0
6/23/2004	Chix	3	0	0	0
6/24/2004	Chix	0	0	0	0
6/25/2004	Chix	1	0	0	0
6/26/2004	Chix	1	1	0	0
6/27/2004	Chix	3	2	1	0
6/28/2004	Chix	0	1	0	1
6/29/2004	Chix	0	0	0	0
6/30/2004	Chix	0	0	0	0
7/1/2004	Chix	0	1	0	0
7/2/2004	Chix	0	1	0	4
7/3/2004	Chix	0	3	0	0
7/4/2004	Chix	0	1	0	1
7/5/2004	Chix	2	0	0	2
7/6/2004	Chix	1	0	0	3
7/7/2004	Chix	0	0	0	3
7/8/2004	Chix	0	1	0	0
7/9/2004	Chix	1	0	0	1
7/10/2004	Chix	2	0	0	0
7/11/2004	Chix	0	2	0	0
7/12/2004	Chix	0	0	2	0
7/13/2004	Chix	1	0	0	0
7/14/2004	Chix	1	0	0	3
7/15/2004	Chix	2	1	2	0
7/16/2004	Chix	1	0	1	0
7/17/2004	Chix	0	0	1	0
7/18/2004	Chix	0	0	1	0
7/19/2004	Chix	0	0	1	1
7/20/2004	Chix	1	0	0	1
7/21/2004	Chix	1	2	1	0
7/22/2004	Chix	1	0	2	1
7/23/2004	Chix	2	0	0	3
7/24/2004	Chix	2	0	0	4
7/25/2004	Chix	0	0	0	1
7/26/2004	Chix	4	3	0	1
7/27/2004	Chix	1	2	1	2
7/28/2004	Chix	2	0	1	6
7/29/2004	Chix	0	3	3	1
7/30/2004	Chix	0	0	0	0
7/31/2004	Chix	0	3	4	0
8/1/2004	Chix	2	0	0	2
8/2/2004	Chix	1	0	0	2
8/3/2004	Chix	0	1	0	2
8/4/2004	Chix	0	1	1	19
8/5/2004	Chix	1	0	3	41
8/6/2004	Chix	0	0	2	0
8/7/2004	Chix	0	1	4	1
8/8/2004	Chix	0	2	1	1
8/9/2004	Chix	1	3	5	6
8/10/2004	Chix	1	1	1	4
8/11/2004	Chix	0	7	6	16
8/12/2004	Chix	0	2	16	20
8/13/2004	Chix	1	0	3	2
8/14/2004	Chix	0	1	1	3
8/15/2004	Chix	0	1	2	6
8/16/2004	Chix	0	4	1	1
8/17/2004	Chix	0	1	2	1
8/18/2004	Chix	0	2	3	5
8/19/2004	Chix	0	2	0	18
8/20/2004	Chix	3	0	3	16
8/21/2004	Chix	1	0	3	10
8/22/2004	Chix	1	2	3	5
8/23/2004	Chix	1	0	2	8
8/24/2004	Chix	0	0	1	9
8/25/2004	Chix	1	0	6	13
8/26/2004	Chix	1	1	0	6
8/27/2004	Chix	0	0	2	0
8/28/2004	Chix	0	0	1	2
8/29/2004	Chix	0	0	1	1
8/30/2004	Chix	2	0	1	1
8/31/2004	Chix	0	0	1	4
9/1/2004	Chix	0	1	2	3
9/2/2004	Chix	0	0	0	0
9/3/2004	Chix	0	0	0	2
9/4/2004	Chix	0	3	2	2
9/5/2004	Chix	0	0	0	3
9/6/2004	Chix	0	0	0	2
9/7/2004	Chix	0	2	9	7
9/8/2004	Chix	1	5	8	36
9/9/2004	Chix	0	2	14	23
9/10/2004	Chix	0	2	31	43
9/11/2004	Chix	0	2	10	1
9/12/2004	Chix	0	3	16	9
9/13/2004	Chix	0	6	32	43
9/14/2004	Chix	1	9	12	11
9/15/2004	Chix	1	17	21	23
9/16/2004	Chix	0	8	6	9
9/17/2004	Chix	0	1	12	6
9/18/2004	Chix	1	6	52	2
9/19/2004	Chix	2	5	30	5
9/20/2004	Chix	3	4	14	2
9/21/2004	Chix	2	5	20	3
9/22/2004	Chix	4	12	56	6
9/23/2004	Chix	4	33	40	5
9/24/2004	Chix	6	30	68	13
9/25/2004	Chix	4	19	49	7
9/26/2004	Chix	1	29	16	6
9/27/2004	Chix	0	13	11	4
9/28/2004	Chix	3	15	43	18
9/29/2004	Chix	2	20	57	1
9/30/2004	Chix	3	41	57	3
10/1/2004	Chix	1	31	25	0
10/2/2004	Chix	0	18	23	1
10/3/2004	Chix	1	28	17	2
10/4/2004	Chix	4	14	31	1
10/5/2004	Chix	5	28	43	1
10/6/2004	Chix	0	5	1	0
10/7/2004	Chix	0	1	0	0
10/8/2004	Chix	1	3	2	0
10/9/2004	Chix	4	58	32	1
10/10/2004	Chix	3	40	23	1
10/11/2004	Chix	1	17	3	1
10/12/2004	Chix	1	35	23	0
10/13/2004	Chix	1	26	26	1
10/14/2004	Chix	4	35	32	1
10/15/2004	Chix	0	11	10	0
10/16/2004	Chix	8	13	19	0
10/17/2004	Chix	2	15	14	0
10/18/2004	Chix	2	14	8	0
10/19/2004	Chix	5	28	56	0
10/20/2004	Chix	4	24	56	0
10/21/2004	Chix	2	39	33	0
10/22/2004	Chix	5	16	16	0
10/23/2004	Chix	0	0	3	0
10/24/2004	Chix	2	17	21	0
10/25/2004	Chix	0	11	6	0
10/26/2004	Chix	0	7	1	0
10/27/2004	Chix	1	13	19	0
10/28/2004	Chix	0	4	1	0
10/29/2004	Chix	2	11	17	0
10/30/2004	Chix	3	10	29	0
10/31/2004	Chix	5	8	17	0
11/1/2004	Chix	6	4	15	0
11/2/2004	Chix	2	5	17	0
11/3/2004	Chix	2	4	21	0
11/4/2004	Chix	1	1	7	0
11/5/2004	Chix	0	0	6	0
11/6/2004	Chix	0	1	0	0
11/7/2004	Chix	0	0	4	0
11/8/2004	Chix	2	0	6	0
11/9/2004	Chix	0	0	0	0
11/10/2004	Chix	0	0	0	0
11/11/2004	Chix	0	1	11	0
11/12/2004	Chix	0	4	47	0
11/13/2004	Chix	0	0	1	0
11/14/2004	Chix	0	0	1	0
11/15/2004	Chix	0	0	0	0
11/16/2004	Chix	0	0	2	0
11/17/2004	Chix	0	0	2	0
11/18/2004	Chix	1	0	11	0
11/19/2004	Chix	0	0	23	0
11/20/2004	Chix	2	4	17	0
11/21/2004	Chix	1	4	16	0
11/22/2004	Chix	2	2	19	0
11/23/2004	Chix	1	0	29	0
11/24/2004	Chix	0	1	13	0
11/25/2004	Chix	0	0	2	0
11/26/2004	Chix	0	0	1	0
11/27/2004	Chix	5	1	21	0
11/28/2004	Chix	0	1	9	0
11/29/2004	Chix	0	0	3	0
11/30/2004	Chix	2	0	7	0
12/1/2004	Chix	0	2	3	0
12/2/2004	Chix	0	0	0	0
12/3/2004	Chix	0	0	0	0
12/4/2004	Chix	0	0	0	0
12/5/2004	Chix	0	0	3	0
12/6/2004	Chix	0	4	8	0
12/7/2004	Chix	4	7	31	0
12/8/2004	Chix	1	0	20	0
12/9/2004	Chix	2	0	48	0
12/10/2004	Chix	0	1	11	0
12/11/2004	Chix	0	0	3	0
12/12/2004	Chix	0	0	1	0
12/13/2004	Chix	0	0	1	0
12/14/2004	Chix	0	0	0	0
12/15/2004	Chix	0	0	0	0
12/16/2004	Chix	0	0	0	0
12/17/2004	Chix	0	0	0	0
12/18/2004	Chix	0	0	0	0
12/19/2004	Chix	0	0	0	0
12/20/2004	Chix	0	0	0	0
12/21/2004	Chix	0	0	0	0
12/22/2004	Chix	0	0	0	0
12/23/2004	Chix	0	0	5	0
12/24/2004	Chix	0	0	2	0
12/25/2004	Chix	0	0	0	0
12/26/2004	Chix	0	0	0	0
12/27/2004	Chix	0	0	0	0
12/28/2004	Chix	0	0	0	0
12/29/2004	Chix	0	0	0	0
12/30/2004	Chix	0	0	3	0
12/31/2004	Chix	0	0	12	0
1/1/2005	Chix	0	0	12	0
1/2/2005	Chix	0	0	12	0
1/3/2005	Chix	0	1	3	0
1/4/2005	Chix	0	1	11	0
1/5/2005	Chix	0	0	11	0
1/6/2005	Chix	0	0	9	0
1/7/2005	Chix	0	0	8	0
1/8/2005	Chix	0	0	3	0
1/9/2005	Chix	0	0	1	0
1/10/2005	Chix	0	0	2	0
1/11/2005	Chix	0	0	2	0
1/12/2005	Chix	0	0	4	0
1/13/2005	Chix	0	0	5	0
1/14/2005	Chix	0	0	0	0
1/15/2005	Chix	0	0	1	0
1/16/2005	Chix	0	0	0	0
1/17/2005	Chix	0	0	0	0
1/18/2005	Chix	0	0	0	0
1/19/2005	Chix	0	0	0	0
1/20/2005	Chix	0	0	0	0
1/21/2005	Chix	0	0	0	0
1/22/2005	Chix	0	0	0	0
1/23/2005	Chix	0	0	0	0
1/24/2005	Chix	0	0	0	0
1/25/2005	Chix	0	0	0	0
1/26/2005	Chix	0	0	0	0
1/27/2005	Chix	0	0	0	0
1/28/2005	Chix	0	0	0	0
1/29/2005	Chix	0	0	0	0
1/30/2005	Chix	0	0	0	0
1/31/2005	Chix	0	0	0	0
2/1/2005	Chix	0	0	0	0
2/2/2005	Chix	0	0	0	0
2/3/2005	Chix	0	0	0	0
2/4/2005	Chix	0	0	0	0
2/5/2005	Chix	0	0	0	0
2/6/2005	Chix	0	0	0	0
2/7/2005	Chix	0	0	0	0
2/8/2005	Chix	0	0	0	0
2/9/2005	Chix	0	0	1	0
2/10/2005	Chix	0	0	0	0
2/11/2005	Chix	0	0	0	0
2/12/2005	Chix	0	0	0	0
2/13/2005	Chix	0	0	0	0
2/14/2005	Chix	0	0	0	0
2/15/2005	Chix	0	0	0	0
2/16/2005	Chix	0	0	1	0
2/17/2005	Chix	0	0	1	0
2/18/2005	Chix	0	0	0	0
2/19/2005	Chix	0	0	0	0
2/20/2005	Chix	0	0	0	0
2/21/2005	Chix	0	0	0	0
2/22/2005	Chix	0	0	0	0
2/23/2005	Chix	0	0	0	0
2/24/2005	Chix	0	0	0	0
2/25/2005	Chix	0	0	0	0
2/26/2005	Chix	0	0	0	0
2/27/2005	Chix	0	0	0	0
2/28/2005	Chix	0	0	0	0
3/1/2005	Chix	0	0	0	0
3/2/2005	Chix	0	0	0	0
3/3/2005	Chix	0	0	0	0
3/4/2005	Chix	0	0	0	0
3/5/2005	Chix	0	0	0	0
3/6/2005	Chix	0	0	0	0
3/7/2005	Chix	0	0	1	0
3/8/2005	Chix	0	0	0	0
3/9/2005	Chix	0	0	0	0
3/10/2005	Chix	0	0	0	0
3/11/2005	Chix	0	0	0	0
3/12/2005	Chix	0	0	0	0
3/13/2005	Chix	0	0	3	0
3/14/2005	Chix	0	0	0	0
3/15/2005	Chix	0	0	0	0
3/16/2005	Chix	0	0	0	0
3/17/2005	Chix	0	0	0	0
3/18/2005	Chix	0	0	0	0
3/19/2005	Chix	0	0	0	0
3/20/2005	Chix	0	0	0	0
3/21/2005	Chix	0	0	0	0
3/22/2005	Chix	0	0	2	0
3/23/2005	Chix	0	0	1	0
3/24/2005	Chix	0	0	0	0
3/25/2005	Chix	0	0	1	0
3/26/2005	Chix	0	0	0	0
3/27/2005	Chix	0	0	1	0
3/28/2005	Chix	0	0	0	0
3/29/2005	Chix	0	0	1	0
3/30/2005	Chix	0	0	1	0
3/31/2005	Chix	0	0	2	0
4/1/2005	Chix	0	0	2	0
4/2/2005	Chix	0	0	1	0
4/3/2005	Chix	0	0	0	0
4/4/2005	Chix	0	0	1	0
4/5/2005	Chix	0	0	0	0
4/6/2005	Chix	0	0	4	0
4/7/2005	Chix	0	1	3	0
4/8/2005	Chix	0	0	1	0
4/9/2005	Chix	0	0	4	0
4/10/2005	Chix	1	0	0	0
4/11/2005	Chix	2	0	0	0
4/12/2005	Chix	6	0	2	0
4/13/2005	Chix	0	0	1	0
4/14/2005	Chix	0	0	0	0
4/15/2005	Chix	0	0	1	0
4/16/2005	Chix	1	0	0	0
4/17/2005	Chix	0	0	0	0
4/18/2005	Chix	0	0	1	0
4/19/2005	Chix	0	0	0	0
4/20/2005	Chix	7	0	0	1
4/21/2005	Chix	16	1	2	0
4/22/2005	Chix	19	0	0	0
4/23/2005	Chix	8	0	0	0
4/24/2005	Chix	2	0	0	0
4/25/2005	Chix	12	0	2	0
4/26/2005	Chix	4	2	7	1
4/27/2005	Chix	3	1	4	0
4/28/2005	Chix	0	0	0	0
4/29/2005	Chix	17	0	4	0
4/30/2005	Chix	37	0	4	1
5/1/2005	Chix	0	0	0	0
5/2/2005	Chix	3	0	0	0
5/3/2005	Chix	9	0	3	0
5/4/2005	Chix	11	2	4	0
5/5/2005	Chix	0	0	0	0
5/6/2005	Chix	1	1	3	0
5/7/2005	Chix	9	0	3	0
5/8/2005	Chix	12	1	5	0
5/9/2005	Chix	24	0	2	0
5/10/2005	Chix	17	1	1	0
5/11/2005	Chix	16	1	1	0
5/12/2005	Chix	54	3	4	0
5/13/2005	Chix	22	0	2	0
5/14/2005	Chix	14	0	2	0
5/15/2005	Chix	35	3	4	0
5/16/2005	Chix	13	4	3	0
5/17/2005	Chix	8	3	1	0
5/18/2005	Chix	11	2	6	1
5/19/2005	Chix	38	5	4	0
5/20/2005	Chix	6	2	0	0
5/21/2005	Chix	8	1	2	0
5/22/2005	Chix	20	6	3	0
5/23/2005	Chix	65	4	3	0
5/24/2005	Chix	8	2	2	0
5/25/2005	Chix	16	3	4	1
5/26/2005	Chix	59	4	6	0
5/27/2005	Chix	72	4	3	0
5/28/2005	Chix	41	4	5	0
5/29/2005	Chix	69	10	6	2
5/30/2005	Chix	33	14	8	0
5/31/2005	Chix	12	2	17	0
6/1/2005	Chix	32	6	12	0
6/2/2005	Chix	11	3	12	0
6/3/2005	Chix	26	5	27	0
6/4/2005	Chix	11	6	10	1
6/5/2005	Chix	20	5	5	0
6/6/2005	Chix	8	5	5	0
6/7/2005	Chix	31	14	9	1
6/8/2005	Chix	3	2	4	1
6/9/2005	Chix	19	6	11	2
6/10/2005	Chix	22	3	9	1
6/11/2005	Chix	34	6	5	1
6/12/2005	Chix	14	7	7	1
6/13/2005	Chix	67	1	3	4
6/14/2005	Chix	84	1	2	3
6/15/2005	Chix	159	1	5	10
6/16/2005	Chix	275	9	22	15
6/17/2005	Chix	58	5	11	3
6/18/2005	Chix	42	2	1	2
6/19/2005	Chix	11	3	3	1
6/20/2005	Chix	30	0	6	3
6/21/2005	Chix	46	7	3	2
6/22/2005	Chix	98	4	5	3
6/23/2005	Chix	182	5	12	1
6/24/2005	Chix	106	11	4	0
6/25/2005	Chix	47	14	9	0
6/26/2005	Chix	26	10	15	0
6/27/2005	Chix	15	26	5	0
6/28/2005	Chix	49	4	8	0
6/29/2005	Chix	19	4	8	0
6/30/2005	Chix	12	13	10	0
7/1/2005	Chix	22	25	6	27
7/2/2005	Chix	12	18	1	5
7/3/2005	Chix	8	13	3	5
7/4/2005	Chix	8	34	5	3
7/5/2005	Chix	8	16	5	6
7/6/2005	Chix	19	111	10	12
7/7/2005	Chix	1	6	2	17
7/8/2005	Chix	0	48	0	20
7/9/2005	Chix	3	20	0	12
7/10/2005	Chix	5	31	1	7
7/11/2005	Chix	4	52	5	1
7/12/2005	Chix	8	15	2	6
7/13/2005	Chix	2	52	5	1
7/14/2005	Chix	3	12	3	4
7/15/2005	Chix	4	32	1	6
7/16/2005	Chix	5	7	0	9
7/17/2005	Chix	2	12	0	4
7/18/2005	Chix	6	28	2	14
7/19/2005	Chix	2	14	2	56
7/20/2005	Chix	0	6	0	51
7/21/2005	Chix	3	30	5	36
7/22/2005	Chix	4	4	3	43
7/23/2005	Chix	7	42	5	53
7/24/2005	Chix	6	29	8	20
7/25/2005	Chix	8	28	1	34
7/26/2005	Chix	20	16	3	16
7/27/2005	Chix	18	19	4	32
7/28/2005	Chix	12	15	2	9
7/29/2005	Chix	6	31	7	13
7/30/2005	Chix	5	30	5	5
7/31/2005	Chix	1	101	1	0
8/1/2005	Chix	7	29	3	2
8/2/2005	Chix	5	26	3	1
8/3/2005	Chix	5	44	0	0
8/4/2005	Chix	2	23	0	21
8/5/2005	Chix	2	12	1	19
8/6/2005	Chix	1	11	0	13
8/7/2005	Chix	0	24	0	5
8/8/2005	Chix	1	48	0	16
8/9/2005	Chix	1	10	3	48
8/10/2005	Chix	0	48	0	11
8/11/2005	Chix	1	67	0	6
8/12/2005	Chix	0	50	0	0
8/13/2005	Chix	1	112	3	11
8/14/2005	Chix	1	68	0	12
8/15/2005	Chix	2	12	0	5
8/16/2005	Chix	0	25	0	3
8/17/2005	Chix	0	21	1	5
8/18/2005	Chix	0	9	0	1
8/19/2005	Chix	0	13	1	5
8/20/2005	Chix	1	28	3	9
8/21/2005	Chix	4	17	2	6
8/22/2005	Chix	0	21	4	4
8/23/2005	Chix	0	19	5	15
8/24/2005	Chix	0	12	4	1
8/25/2005	Chix	0	17	7	8
8/26/2005	Chix	0	16	4	1
8/27/2005	Chix	1	18	1	2
8/28/2005	Chix	1	20	2	3
8/29/2005	Chix	0	33	5	11
8/30/2005	Chix	0	7	4	36
8/31/2005	Chix	1	12	7	83
9/1/2005	Chix	0	13	22	34
9/2/2005	Chix	0	13	17	19
9/3/2005	Chix	0	15	25	16
9/4/2005	Chix	4	12	20	16
9/5/2005	Chix	2	10	25	27
9/6/2005	Chix	5	4	7	29
9/7/2005	Chix	4	19	40	23
9/8/2005	Chix	2	5	18	11
9/9/2005	Chix	3	11	10	23
9/10/2005	Chix	3	6	8	39
9/11/2005	Chix	2	5	18	22
9/12/2005	Chix	2	15	17	25
9/13/2005	Chix	0	0	0	0
9/14/2005	Chix	0	0	0	0
9/15/2005	Chix	0	7	5	16
9/16/2005	Chix	0	3	4	3
9/17/2005	Chix	0	1	0	0
9/18/2005	Chix	0	2	2	3
9/19/2005	Chix	0	2	5	7
9/20/2005	Chix	0	2	4	16
9/21/2005	Chix	1	2	3	12
9/22/2005	Chix	1	1	3	16
9/23/2005	Chix	2	8	5	18
9/24/2005	Chix	7	18	11	47
9/25/2005	Chix	1	23	8	23
9/26/2005	Chix	1	17	5	36
9/27/2005	Chix	10	19	14	14
9/28/2005	Chix	4	46	14	27
9/29/2005	Chix	5	16	10	43
9/30/2005	Chix	4	29	14	7
10/1/2005	Chix	3	37	10	10
10/2/2005	Chix	9	51	23	19
10/3/2005	Chix	10	57	15	12
10/4/2005	Chix	9	115	12	18
10/5/2005	Chix	3	140	12	16
10/6/2005	Chix	0	53	7	5
10/7/2005	Chix	0	42	3	4
10/8/2005	Chix	0	37	2	0
10/9/2005	Chix	0	36	6	2
10/10/2005	Chix	2	159	5	5
10/11/2005	Chix	5	221	13	18
10/12/2005	Chix	0	184	8	14
10/13/2005	Chix	1	191	15	5
10/14/2005	Chix	4	251	9	10
10/15/2005	Chix	4	132	9	6
10/16/2005	Chix	3	58	0	3
10/17/2005	Chix	1	33	1	0
10/18/2005	Chix	4	60	1	5
10/19/2005	Chix	7	112	6	10
10/20/2005	Chix	10	62	7	5
10/21/2005	Chix	10	149	6	10
10/22/2005	Chix	50	54	31	4
10/23/2005	Chix	25	31	5	0
10/24/2005	Chix	7	3	0	1
10/25/2005	Chix	5	5	1	0
10/26/2005	Chix	1	3	0	0
10/27/2005	Chix	25	43	5	1
10/28/2005	Chix	7	14	0	0
10/29/2005	Chix	0	0	0	0
10/30/2005	Chix	2	3	0	0
10/31/2005	Chix	3	13	0	0
11/1/2005	Chix	81	254	11	3
11/2/2005	Chix	9	46	4	0
11/3/2005	Chix	6	16	0	0
11/4/2005	Chix	23	51	4	0
11/5/2005	Chix	35	82	4	0
11/6/2005	Chix	12	101	7	0
11/7/2005	Chix	12	82	4	0
11/8/2005	Chix	21	152	4	2
11/9/2005	Chix	60	464	3	3
11/10/2005	Chix	32	28	17	0
11/11/2005	Chix	4	3	0	0
11/12/2005	Chix	7	13	0	0
11/13/2005	Chix	14	42	0	0
11/14/2005	Chix	8	79	3	0
11/15/2005	Chix	26	79	2	0
11/16/2005	Chix	17	37	5	0
11/17/2005	Chix	2	3	1	0
11/18/2005	Chix	0	1	0	0
11/19/2005	Chix	1	11	1	0
11/20/2005	Chix	30	56	5	0
11/21/2005	Chix	26	27	6	0
11/22/2005	Chix	1	0	0	0
11/23/2005	Chix	4	4	4	0
11/24/2005	Chix	11	13	5	0
11/25/2005	Chix	2	3	0	0
11/26/2005	Chix	2	3	2	0
11/27/2005	Chix	32	33	7	0
11/28/2005	Chix	35	64	14	0
11/29/2005	Chix	47	62	10	0
11/30/2005	Chix	6	11	0	0
12/1/2005	Chix	1	1	1	0
12/2/2005	Chix	0	1	1	0
12/3/2005	Chix	8	15	4	0
12/4/2005	Chix	8	26	8	0
12/5/2005	Chix	7	25	4	0
12/6/2005	Chix	1	0	1	0
12/7/2005	Chix	0	0	1	0
12/8/2005	Chix	4	4	0	0
12/9/2005	Chix	2	1	0	0
12/10/2005	Chix	1	1	0	0
12/11/2005	Chix	0	2	0	0
12/12/2005	Chix	0	0	0	0
12/13/2005	Chix	0	0	0	0
12/14/2005	Chix	0	0	0	0
12/15/2005	Chix	1	5	0	0
12/16/2005	Chix	0	0	1	0
12/17/2005	Chix	0	0	0	0
12/18/2005	Chix	0	0	0	0
12/19/2005	Chix	0	0	0	0
12/20/2005	Chix	0	0	0	0
12/21/2005	Chix	0	0	0	0
12/22/2005	Chix	0	0	0	0
12/23/2005	Chix	0	0	0	0
12/24/2005	Chix	0	1	0	0
12/25/2005	Chix	1	4	0	0
12/26/2005	Chix	0	0	0	0
12/27/2005	Chix	0	0	0	0
12/28/2005	Chix	0	0	1	0
12/29/2005	Chix	0	0	2	0
12/30/2005	Chix	0	0	0	0
12/31/2005	Chix	0	0	0	0
1/1/2006	Chix	0	0	1	0
1/2/2006	Chix	0	1	4	0
1/3/2006	Chix	0	1	2	0
1/4/2006	Chix	0	2	1	0
1/5/2006	Chix	0	1	5	0
1/6/2006	Chix	0	0	1	0
1/7/2006	Chix	0	0	0	0
1/8/2006	Chix	0	0	2	0
1/9/2006	Chix	0	0	0	0
1/10/2006	Chix	0	2	3	0
1/11/2006	Chix	0	2	2	0
1/12/2006	Chix	0	0	0	0
1/13/2006	Chix	0	0	4	0
1/14/2006	Chix	0	0	0	0
1/15/2006	Chix	0	0	0	0
1/16/2006	Chix	0	0	0	0
1/17/2006	Chix	0	1	0	0
1/18/2006	Chix	0	0	0	0
1/19/2006	Chix	0	0	0	0
1/20/2006	Chix	0	0	1	0
1/21/2006	Chix	0	1	3	0
1/22/2006	Chix	0	0	0	0
1/23/2006	Chix	0	0	0	0
1/24/2006	Chix	0	0	0	0
1/25/2006	Chix	0	0	1	0
1/26/2006	Chix	0	0	0	0
1/27/2006	Chix	0	0	0	0
1/28/2006	Chix	0	0	0	0
1/29/2006	Chix	0	0	0	0
1/30/2006	Chix	0	1	2	0
1/31/2006	Chix	0	0	0	0
2/1/2006	Chix	0	0	0	0
2/2/2006	Chix	0	0	1	0
2/3/2006	Chix	0	0	9	0
2/4/2006	Chix	0	0	3	0
2/5/2006	Chix	0	0	1	0
2/6/2006	Chix	0	0	0	0
2/7/2006	Chix	0	0	0	0
2/8/2006	Chix	0	0	0	0
2/9/2006	Chix	0	0	0	0
2/10/2006	Chix	0	0	0	0
2/11/2006	Chix	0	0	0	0
2/12/2006	Chix	0	0	0	0
2/13/2006	Chix	0	0	0	0
2/14/2006	Chix	0	0	0	0
2/15/2006	Chix	0	0	1	0
2/16/2006	Chix	0	0	1	0
2/17/2006	Chix	0	0	0	0
2/18/2006	Chix	0	0	0	0
2/19/2006	Chix	0	0	0	0
2/20/2006	Chix	0	0	0	0
2/21/2006	Chix	0	0	0	0
2/22/2006	Chix	0	0	4	0
2/23/2006	Chix	0	0	2	0
2/24/2006	Chix	0	0	0	0
2/25/2006	Chix	0	0	1	0
2/26/2006	Chix	0	0	0	0
2/27/2006	Chix	0	0	0	0
2/28/2006	Chix	0	0	0	0
3/1/2006	Chix	0	0	0	0
3/2/2006	Chix	0	0	2	0
3/3/2006	Chix	0	0	1	0
3/4/2006	Chix	0	0	0	0
3/5/2006	Chix	0	0	0	0
3/6/2006	Chix	0	0	0	0
3/7/2006	Chix	0	0	0	0
3/8/2006	Chix	0	0	0	0
3/9/2006	Chix	0	0	0	0
3/10/2006	Chix	0	0	2	0
3/11/2006	Chix	0	0	2	0
3/12/2006	Chix	0	0	0	0
3/13/2006	Chix	0	0	0	0
3/14/2006	Chix	0	0	0	0
3/15/2006	Chix	0	0	0	0
3/16/2006	Chix	0	0	0	0
3/17/2006	Chix	0	0	1	0
3/18/2006	Chix	0	0	0	0
3/19/2006	Chix	0	0	0	0
3/20/2006	Chix	0	0	0	0
3/21/2006	Chix	0	0	0	0
3/22/2006	Chix	0	0	0	0
3/23/2006	Chix	0	0	0	0
3/24/2006	Chix	0	0	0	0
3/25/2006	Chix	0	0	0	0
3/26/2006	Chix	0	0	0	0
3/27/2006	Chix	0	0	0	0
3/28/2006	Chix	0	0	2	0
3/29/2006	Chix	0	0	0	0
3/30/2006	Chix	0	0	0	0
3/31/2006	Chix	0	0	2	0
4/1/2006	Chix	0	0	1	0
4/2/2006	Chix	0	0	1	0
4/3/2006	Chix	0	0	2	0
4/4/2006	Chix	0	0	0	0
4/5/2006	Chix	0	0	1	0
4/6/2006	Chix	0	0	0	0
4/7/2006	Chix	0	0	0	0
4/8/2006	Chix	0	0	0	0
4/9/2006	Chix	0	0	0	0
4/10/2006	Chix	0	0	0	0
4/11/2006	Chix	0	0	2	0
4/12/2006	Chix	0	0	0	0
4/13/2006	Chix	0	0	0	0
4/14/2006	Chix	1	0	0	0
4/15/2006	Chix	0	1	0	0
4/16/2006	Chix	0	0	3	0
4/17/2006	Chix	1	1	2	0
4/18/2006	Chix	0	1	2	0
4/19/2006	Chix	0	1	0	0
4/20/2006	Chix	1	3	1	0
4/21/2006	Chix	1	1	1	0
4/22/2006	Chix	0	1	5	0
4/23/2006	Chix	0	5	1	0
4/24/2006	Chix	0	4	2	0
4/25/2006	Chix	4	2	3	0
4/26/2006	Chix	3	10	8	0
4/27/2006	Chix	0	1	0	0
4/28/2006	Chix	0	5	7	0
4/29/2006	Chix	0	2	1	0
4/30/2006	Chix	0	9	1	0
5/1/2006	Chix	2	7	7	0
5/2/2006	Chix	2	10	7	0
5/3/2006	Chix	7	16	7	0
5/4/2006	Chix	2	6	3	0
5/5/2006	Chix	3	6	7	1
5/6/2006	Chix	1	8	4	0
5/7/2006	Chix	3	7	6	0
5/8/2006	Chix	1	8	1	0
5/9/2006	Chix	1	1	0	0
5/10/2006	Chix	0	8	2	0
5/11/2006	Chix	0	3	0	0
5/12/2006	Chix	0	1	0	0
5/13/2006	Chix	0	4	1	0
5/14/2006	Chix	0	5	0	0
5/15/2006	Chix	1	4	0	0
5/16/2006	Chix	0	1	0	0
5/17/2006	Chix	0	1	1	1
5/18/2006	Chix	0	1	3	0
5/19/2006	Chix	0	0	3	0
5/20/2006	Chix	1	2	8	0
5/21/2006	Chix	2	9	3	0
5/22/2006	Chix	0	2	1	0
5/23/2006	Chix	0	2	0	0
5/24/2006	Chix	0	8	2	0
5/25/2006	Chix	0	6	1	0
5/26/2006	Chix	0	0	2	0
5/27/2006	Chix	5	3	3	0
5/28/2006	Chix	3	7	2	0
5/29/2006	Chix	3	6	3	0
5/30/2006	Chix	1	14	1	0
5/31/2006	Chix	5	21	9	0
6/1/2006	Chix	0	48	3	0
6/2/2006	Chix	2	20	4	2
6/3/2006	Chix	2	11	5	0
6/4/2006	Chix	1	21	7	0
6/5/2006	Chix	0	16	4	0
6/6/2006	Chix	1	26	1	0
6/7/2006	Chix	7	13	5	0
6/8/2006	Chix	6	20	6	0
6/9/2006	Chix	13	8	8	0
6/10/2006	Chix	9	3	4	1
6/11/2006	Chix	23	12	2	15
6/12/2006	Chix	4	23	2	10
6/13/2006	Chix	1	7	0	1
6/14/2006	Chix	2	15	2	3
6/15/2006	Chix	1	3	0	2
6/16/2006	Chix	3	27	17	0
6/17/2006	Chix	0	15	5	3
6/18/2006	Chix	1	26	12	1
6/19/2006	Chix	4	9	2	4
6/20/2006	Chix	6	2	5	7
6/21/2006	Chix	4	11	5	2
6/22/2006	Chix	0	0	0	0
6/23/2006	Chix	0	0	0	0
6/24/2006	Chix	1	1	0	0
6/25/2006	Chix	3	6	2	1
6/26/2006	Chix	1	5	12	3
6/27/2006	Chix	2	12	4	2
6/28/2006	Chix	0	4	6	0
6/29/2006	Chix	0	0	0	0
6/30/2006	Chix	0	0	0	0
7/1/2006	Chix	0	0	0	0
7/2/2006	Chix	0	0	0	0
7/3/2006	Chix	0	0	0	0
7/4/2006	Chix	0	0	0	0
7/5/2006	Chix	0	0	0	0
7/6/2006	Chix	2	56	4	20
7/7/2006	Chix	7	42	7	5
7/8/2006	Chix	2	3	1	1
7/9/2006	Chix	2	2	0	2
7/10/2006	Chix	3	1	1	10
7/11/2006	Chix	4	7	1	6
7/12/2006	Chix	15	9	2	15
7/13/2006	Chix	21	6	0	21
7/14/2006	Chix	13	6	0	13
7/15/2006	Chix	6	1	14	14
7/16/2006	Chix	6	5	3	2
7/17/2006	Chix	4	4	5	1
7/18/2006	Chix	0	4	1	2
7/19/2006	Chix	4	15	0	6
7/20/2006	Chix	6	7	3	2
7/21/2006	Chix	3	3	2	3
7/22/2006	Chix	8	3	0	9
7/23/2006	Chix	8	9	3	7
7/24/2006	Chix	5	6	10	16
7/25/2006	Chix	6	2	5	3
7/26/2006	Chix	5	13	1	0
7/27/2006	Chix	14	5	0	1
7/28/2006	Chix	5	2	2	2
7/29/2006	Chix	6	1	2	4
7/30/2006	Chix	1	5	1	3
7/31/2006	Chix	6	6	2	10
8/1/2006	Chix	7	10	2	9
8/2/2006	Chix	2	6	1	1
8/3/2006	Chix	4	1	0	9
8/4/2006	Chix	8	2	4	4
8/5/2006	Chix	0	8	3	3
8/6/2006	Chix	5	1	0	8
8/7/2006	Chix	5	2	0	4
8/8/2006	Chix	12	5	1	4
8/9/2006	Chix	7	8	4	1
8/10/2006	Chix	3	5	4	4
8/11/2006	Chix	4	5	0	17
8/12/2006	Chix	2	2	0	6
8/13/2006	Chix	2	3	3	1
8/14/2006	Chix	0	0	0	3
8/15/2006	Chix	2	1	0	1
8/16/2006	Chix	0	0	0	2
8/17/2006	Chix	7	4	0	2
8/18/2006	Chix	3	4	3	1
8/19/2006	Chix	0	0	0	1
8/20/2006	Chix	3	0	0	4
8/21/2006	Chix	1	1	0	0
8/22/2006	Chix	5	2	10	5
8/23/2006	Chix	1	1	1	0
8/24/2006	Chix	1	0	2	1
8/25/2006	Chix	1	0	0	2
8/26/2006	Chix	0	0	0	2
8/27/2006	Chix	4	0	1	1
8/28/2006	Chix	4	0	1	0
8/29/2006	Chix	3	1	0	2
8/30/2006	Chix	6	3	7	7
8/31/2006	Chix	1	0	0	0
9/1/2006	Chix	1	1	2	1
9/2/2006	Chix	1	2	8	1
9/3/2006	Chix	4	1	1	1
9/4/2006	Chix	3	11	1	0
9/5/2006	Chix	4	5	8	4
9/6/2006	Chix	3	3	0	1
9/7/2006	Chix	5	3	1	4
9/8/2006	Chix	6	1	1	4
9/9/2006	Chix	1	0	1	5
9/10/2006	Chix	12	1	1	10
9/11/2006	Chix	9	3	2	7
9/12/2006	Chix	2	0	0	3
9/13/2006	Chix	5	5	12	13
9/14/2006	Chix	1	3	4	4
9/15/2006	Chix	5	10	3	3
9/16/2006	Chix	7	21	2	4
9/17/2006	Chix	4	19	3	2
9/18/2006	Chix	5	42	3	2
9/19/2006	Chix	11	21	3	12
9/20/2006	Chix	24	21	14	2
9/21/2006	Chix	13	14	2	0
9/22/2006	Chix	17	21	5	1
9/23/2006	Chix	24	19	1	1
9/24/2006	Chix	19	20	3	10
9/25/2006	Chix	19	33	11	0
9/26/2006	Chix	7	8	3	1
9/27/2006	Chix	4	14	1	2
9/28/2006	Chix	14	17	5	5
9/29/2006	Chix	1	7	4	0
9/30/2006	Chix	7	7	2	0
10/1/2006	Chix	27	32	2	0
10/2/2006	Chix	9	19	3	2
10/3/2006	Chix	13	30	2	0
10/4/2006	Chix	12	46	3	0
10/5/2006	Chix	9	3	4	0
10/6/2006	Chix	2	0	2	0
10/7/2006	Chix	11	26	10	0
10/8/2006	Chix	125	88	11	0
10/9/2006	Chix	26	114	12	0
10/10/2006	Chix	18	47	5	0
10/11/2006	Chix	15	55	5	0
10/12/2006	Chix	6	11	4	0
10/13/2006	Chix	7	10	13	0
10/14/2006	Chix	1	0	2	0
10/15/2006	Chix	0	0	1	0
10/16/2006	Chix	13	24	5	0
10/17/2006	Chix	49	45	10	1
10/18/2006	Chix	9	5	3	0
10/19/2006	Chix	13	27	7	0
10/20/2006	Chix	71	37	26	0
10/21/2006	Chix	21	26	13	0
10/22/2006	Chix	9	19	0	0
10/23/2006	Chix	1	1	0	0
10/24/2006	Chix	0	0	2	0
10/25/2006	Chix	0	1	0	0
10/26/2006	Chix	0	3	0	0
10/27/2006	Chix	0	3	0	0
10/28/2006	Chix	7	8	4	0
10/29/2006	Chix	2	5	3	0
10/30/2006	Chix	0	2	1	0
10/31/2006	Chix	2	9	1	0
11/1/2006	Chix	3	10	3	0
11/2/2006	Chix	2	2	7	0
11/3/2006	Chix	0	0	0	0
11/4/2006	Chix	0	0	0	0
11/5/2006	Chix	0	1	0	0
11/6/2006	Chix	1	2	1	0
11/7/2006	Chix	0	3	2	0
11/8/2006	Chix	0	2	2	0
11/9/2006	Chix	0	2	0	0
11/10/2006	Chix	0	2	1	0
11/11/2006	Chix	1	1	2	0
11/12/2006	Chix	0	1	2	0
11/13/2006	Chix	0	3	3	0
11/14/2006	Chix	0	2	2	0
11/15/2006	Chix	0	0	0	0
11/16/2006	Chix	0	0	2	0
11/17/2006	Chix	0	0	1	0
11/18/2006	Chix	0	0	0	0
11/19/2006	Chix	0	0	0	0
11/20/2006	Chix	1	0	1	0
11/21/2006	Chix	1	0	1	0
11/22/2006	Chix	0	0	0	0
11/23/2006	Chix	2	0	1	0
11/24/2006	Chix	0	0	2	0
11/25/2006	Chix	0	0	2	0
11/26/2006	Chix	0	0	7	0
11/27/2006	Chix	0	0	1	0
11/28/2006	Chix	1	0	1	0
11/29/2006	Chix	0	0	1	0
11/30/2006	Chix	0	1	0	0
12/1/2006	Chix	1	1	7	0
12/2/2006	Chix	1	0	1	0
12/3/2006	Chix	0	0	1	0
12/4/2006	Chix	0	0	0	0
12/5/2006	Chix	0	0	0	0
12/6/2006	Chix	0	0	0	0
12/7/2006	Chix	0	0	0	0
12/8/2006	Chix	0	0	0	0
12/9/2006	Chix	0	0	0	0
12/10/2006	Chix	0	0	0	0
12/11/2006	Chix	0	0	0	0
12/12/2006	Chix	0	0	1	0
12/13/2006	Chix	0	0	0	0
12/14/2006	Chix	0	0	3	0
12/15/2006	Chix	0	0	3	0
12/16/2006	Chix	0	0	0	0
12/17/2006	Chix	0	0	0	0
12/18/2006	Chix	0	0	2	0
12/19/2006	Chix	1	0	7	0
12/20/2006	Chix	0	0	0	0
12/21/2006	Chix	0	0	3	0
12/22/2006	Chix	1	0	5	0
12/23/2006	Chix	0	0	1	0
12/24/2006	Chix	0	0	12	0
12/25/2006	Chix	0	1	2	0
12/26/2006	Chix	0	0	0	0
12/27/2006	Chix	0	0	0	0
12/28/2006	Chix	0	0	0	0
12/29/2006	Chix	0	0	0	0
12/30/2006	Chix	1	0	0	0
12/31/2006	Chix	0	0	1	0
1/1/2007	Chix	0	0	0	0
1/2/2007	Chix	0	0	0	0
1/3/2007	Chix	0	0	2	0
1/4/2007	Chix	0	0	4	0
1/5/2007	Chix	0	0	3	0
1/6/2007	Chix	0	0	1	0
1/7/2007	Chix	0	0	0	0
1/8/2007	Chix	0	0	0	0
1/9/2007	Chix	0	0	1	0
1/10/2007	Chix	0	0	0	0
1/11/2007	Chix	0	0	0	0
1/12/2007	Chix	0	0	0	0
1/13/2007	Chix	0	0	2	0
1/14/2007	Chix	0	0	7	0
1/15/2007	Chix	0	0	6	0
1/16/2007	Chix	0	0	0	0
1/17/2007	Chix	0	0	0	0
1/18/2007	Chix	0	0	0	0
1/19/2007	Chix	0	0	0	0
1/20/2007	Chix	0	0	0	0
1/21/2007	Chix	0	0	0	0
1/22/2007	Chix	0	0	0	0
1/23/2007	Chix	0	0	0	0
1/24/2007	Chix	0	0	0	0
1/25/2007	Chix	0	0	0	0
1/26/2007	Chix	0	0	0	0
1/27/2007	Chix	0	0	0	0
1/28/2007	Chix	0	0	0	0
1/29/2007	Chix	0	0	0	0
1/30/2007	Chix	0	0	0	0
1/31/2007	Chix	0	0	0	0
2/1/2007	Chix	0	0	0	0
2/2/2007	Chix	0	0	0	0
2/3/2007	Chix	0	0	0	0
2/4/2007	Chix	0	0	0	0
2/5/2007	Chix	0	0	0	0
2/6/2007	Chix	0	0	0	0
2/7/2007	Chix	0	0	0	0
2/8/2007	Chix	0	0	0	0
2/9/2007	Chix	0	0	0	0
2/10/2007	Chix	0	0	0	0
2/11/2007	Chix	0	0	0	0
2/12/2007	Chix	0	0	0	0
2/13/2007	Chix	0	0	0	0
2/14/2007	Chix	0	0	0	0
2/15/2007	Chix	0	0	0	0
2/16/2007	Chix	0	0	0	0
2/17/2007	Chix	0	0	0	0
2/18/2007	Chix	0	0	0	0
2/19/2007	Chix	0	0	0	0
2/20/2007	Chix	0	0	0	0
2/21/2007	Chix	0	0	1	0
2/22/2007	Chix	0	0	2	0
2/23/2007	Chix	0	0	0	0
2/24/2007	Chix	0	0	0	0
2/25/2007	Chix	0	0	0	0
2/26/2007	Chix	0	0	0	0
2/27/2007	Chix	0	0	0	0
2/28/2007	Chix	0	0	0	0
3/1/2007	Chix	0	0	0	0
3/2/2007	Chix	0	0	0	0
3/3/2007	Chix	0	0	0	0
3/4/2007	Chix	0	0	0	0
3/5/2007	Chix	0	0	0	0
3/6/2007	Chix	0	0	0	0
3/7/2007	Chix	0	0	0	0
3/8/2007	Chix	0	0	0	0
3/9/2007	Chix	0	0	1	0
3/10/2007	Chix	0	0	1	0
3/11/2007	Chix	0	0	1	0
3/12/2007	Chix	0	0	1	0
3/13/2007	Chix	0	0	1	0
3/14/2007	Chix	0	0	1	0
3/15/2007	Chix	0	0	1	0
3/16/2007	Chix	0	0	0	0
3/17/2007	Chix	0	0	0	0
3/18/2007	Chix	0	0	0	0
3/19/2007	Chix	0	0	0	0
3/20/2007	Chix	0	0	0	0
3/21/2007	Chix	0	1	0	0
3/22/2007	Chix	0	0	0	0
3/23/2007	Chix	0	0	0	0
3/24/2007	Chix	0	0	2	0
3/25/2007	Chix	0	0	1	0
3/26/2007	Chix	0	0	0	0
3/27/2007	Chix	0	0	0	0
3/28/2007	Chix	0	1	0	0
3/29/2007	Chix	0	0	0	0
3/30/2007	Chix	0	0	0	0
3/31/2007	Chix	0	0	0	0
4/1/2007	Chix	1	0	1	0
4/2/2007	Chix	2	1	1	0
4/3/2007	Chix	0	1	1	0
4/4/2007	Chix	4	2	5	0
4/5/2007	Chix	0	2	0	0
4/6/2007	Chix	0	0	0	0
4/7/2007	Chix	0	0	0	0
4/8/2007	Chix	0	0	0	0
4/9/2007	Chix	0	0	0	0
4/10/2007	Chix	1	0	0	0
4/11/2007	Chix	1	0	0	0
4/12/2007	Chix	6	0	18	0
4/13/2007	Chix	0	1	0	0
4/14/2007	Chix	3	0	6	0
4/15/2007	Chix	0	0	0	0
4/16/2007	Chix	1	0	0	0
4/17/2007	Chix	2	2	0	0
4/18/2007	Chix	0	0	0	0
4/19/2007	Chix	0	0	1	0
4/20/2007	Chix	0	0	0	0
4/21/2007	Chix	0	1	0	0
4/22/2007	Chix	0	0	0	0
4/23/2007	Chix	2	2	0	0
4/24/2007	Chix	1	1	2	0
4/25/2007	Chix	1	0	0	0
4/26/2007	Chix	1	0	2	0
4/27/2007	Chix	3	1	1	0
4/28/2007	Chix	3	2	3	0
4/29/2007	Chix	2	0	0	0
4/30/2007	Chix	8	1	0	0
5/1/2007	Chix	3	2	0	0
5/2/2007	Chix	2	0	0	0
5/3/2007	Chix	1	0	0	0
5/4/2007	Chix	0	0	2	0
5/5/2007	Chix	3	0	0	0
5/6/2007	Chix	0	0	0	0
5/7/2007	Chix	0	0	0	0
5/8/2007	Chix	3	0	0	0
5/9/2007	Chix	0	0	3	0
5/10/2007	Chix	1	0	1	0
5/11/2007	Chix	0	0	2	0
5/12/2007	Chix	0	0	0	0
5/13/2007	Chix	0	0	1	0
5/14/2007	Chix	0	0	0	0
5/15/2007	Chix	0	0	1	0
5/16/2007	Chix	0	0	1	0
5/17/2007	Chix	2	0	3	0
5/18/2007	Chix	0	0	3	0
5/19/2007	Chix	0	0	1	0
5/20/2007	Chix	2	0	2	0
5/21/2007	Chix	0	0	2	0
5/22/2007	Chix	1	0	1	0
5/23/2007	Chix	1	0	1	0
5/24/2007	Chix	1	0	0	0
5/25/2007	Chix	0	0	2	0
5/26/2007	Chix	0	0	2	0
5/27/2007	Chix	0	0	5	0
5/28/2007	Chix	0	0	2	0
5/29/2007	Chix	1	0	0	0
5/30/2007	Chix	0	0	1	0
5/31/2007	Chix	0	0	0	0
6/1/2007	Chix	0	0	0	0
6/2/2007	Chix	1	0	0	0
6/3/2007	Chix	0	0	5	0
6/4/2007	Chix	1	0	0	0
6/5/2007	Chix	2	0	2	0
6/6/2007	Chix	0	0	0	0
6/7/2007	Chix	0	0	0	0
6/8/2007	Chix	1	0	0	0
6/9/2007	Chix	0	0	0	0
6/10/2007	Chix	0	0	1	0
6/11/2007	Chix	0	0	0	0
6/12/2007	Chix	0	0	0	0
6/13/2007	Chix	0	0	0	0
6/14/2007	Chix	0	0	0	0
6/15/2007	Chix	0	0	0	0
6/16/2007	Chix	0	1	0	0
6/17/2007	Chix	0	0	0	0
6/18/2007	Chix	0	0	0	0
6/19/2007	Chix	0	0	0	0
6/20/2007	Chix	0	0	0	0
6/21/2007	Chix	5	0	0	0
6/22/2007	Chix	0	0	1	0
6/23/2007	Chix	0	0	0	0
6/24/2007	Chix	0	0	1	0
6/25/2007	Chix	0	0	2	0
6/26/2007	Chix	0	0	0	0
6/27/2007	Chix	0	0	0	0
6/28/2007	Chix	0	0	0	0
6/29/2007	Chix	0	0	0	0
6/30/2007	Chix	0	0	0	0
7/1/2007	Chix	3	0	2	0
7/2/2007	Chix	0	0	1	0
7/3/2007	Chix	0	1	1	0
7/4/2007	Chix	0	0	0	0
7/5/2007	Chix	0	0	1	0
7/6/2007	Chix	0	0	0	0
7/7/2007	Chix	0	0	0	0
7/8/2007	Chix	0	0	0	0
7/9/2007	Chix	0	0	0	0
7/10/2007	Chix	0	0	0	0
7/11/2007	Chix	0	0	0	0
7/12/2007	Chix	0	0	1	0
7/13/2007	Chix	2	3	0	1
7/14/2007	Chix	0	0	2	0
7/15/2007	Chix	0	0	2	0
7/16/2007	Chix	0	0	1	0
7/17/2007	Chix	0	0	0	0
7/18/2007	Chix	0	0	1	0
7/19/2007	Chix	0	0	0	0
7/20/2007	Chix	0	0	1	0
7/21/2007	Chix	0	0	0	0
7/22/2007	Chix	0	1	0	0
7/23/2007	Chix	2	0	2	1
7/24/2007	Chix	1	0	0	0
7/25/2007	Chix	4	0	0	0
7/26/2007	Chix	4	0	0	0
7/27/2007	Chix	0	0	0	0
7/28/2007	Chix	1	0	0	0
7/29/2007	Chix	1	0	0	0
7/30/2007	Chix	2	1	1	0
7/31/2007	Chix	0	1	3	1
8/1/2007	Chix	1	1	0	0
8/2/2007	Chix	1	0	0	0
8/3/2007	Chix	1	0	0	0
8/4/2007	Chix	1	0	0	0
8/5/2007	Chix	1	0	0	0
8/6/2007	Chix	0	0	0	0
8/7/2007	Chix	0	0	0	0
8/8/2007	Chix	1	0	0	3
8/9/2007	Chix	0	0	0	0
8/10/2007	Chix	0	0	0	0
8/11/2007	Chix	0	0	0	1
8/12/2007	Chix	0	0	0	0
8/13/2007	Chix	0	0	0	0
8/14/2007	Chix	0	0	0	0
8/15/2007	Chix	0	0	0	0
8/16/2007	Chix	0	0	0	0
8/17/2007	Chix	0	0	1	0
8/18/2007	Chix	0	0	0	0
8/19/2007	Chix	0	0	0	1
8/20/2007	Chix	1	0	0	0
8/21/2007	Chix	0	0	0	2
8/22/2007	Chix	0	0	0	1
8/23/2007	Chix	0	0	0	0
8/24/2007	Chix	0	0	0	1
8/25/2007	Chix	0	0	0	1
8/26/2007	Chix	1	0	0	0
8/27/2007	Chix	3	0	2	2
8/28/2007	Chix	0	0	0	2
8/29/2007	Chix	0	0	0	1
8/30/2007	Chix	2	0	0	1
8/31/2007	Chix	1	0	0	0
9/1/2007	Chix	2	0	0	0
9/2/2007	Chix	0	0	0	1
9/3/2007	Chix	0	0	0	0
9/4/2007	Chix	0	0	0	0
9/5/2007	Chix	0	0	0	0
9/6/2007	Chix	0	0	0	0
9/7/2007	Chix	0	0	1	0
9/8/2007	Chix	2	1	1	1
9/9/2007	Chix	2	0	0	0
9/10/2007	Chix	0	0	0	0
9/11/2007	Chix	0	0	0	0
9/12/2007	Chix	0	0	2	0
9/13/2007	Chix	0	0	0	0
9/14/2007	Chix	0	0	0	0
9/15/2007	Chix	2	0	1	0
9/16/2007	Chix	0	0	0	0
9/17/2007	Chix	0	0	0	0
9/18/2007	Chix	0	0	0	1
9/19/2007	Chix	1	0	0	0
9/20/2007	Chix	1	0	0	2
9/21/2007	Chix	1	0	0	2
9/22/2007	Chix	0	0	0	1
9/23/2007	Chix	2	0	2	0
9/24/2007	Chix	0	0	0	1
9/25/2007	Chix	0	0	0	0
9/26/2007	Chix	0	0	1	0
9/27/2007	Chix	0	0	0	0
9/28/2007	Chix	4	0	3	3
9/29/2007	Chix	6	0	5	3
9/30/2007	Chix	3	0	0	2
10/1/2007	Chix	3	0	0	3
10/2/2007	Chix	4	0	1	2
10/3/2007	Chix	5	0	1	2
10/4/2007	Chix	4	0	1	3
10/5/2007	Chix	3	0	0	0
10/6/2007	Chix	3	0	0	0
10/7/2007	Chix	0	0	0	1
10/8/2007	Chix	2	0	2	0
10/9/2007	Chix	1	0	2	0
10/10/2007	Chix	1	0	0	0
10/11/2007	Chix	1	0	1	0
10/12/2007	Chix	0	0	0	0
10/13/2007	Chix	0	0	1	0
10/14/2007	Chix	2	0	0	0
10/15/2007	Chix	0	0	0	0
10/16/2007	Chix	4	0	2	0
10/17/2007	Chix	5	0	1	0
10/18/2007	Chix	5	0	2	0
10/19/2007	Chix	14	0	6	0
10/20/2007	Chix	7	0	3	0
10/21/2007	Chix	3	0	1	0
10/22/2007	Chix	0	0	2	0
10/23/2007	Chix	0	0	0	0
10/24/2007	Chix	6	0	2	0
10/25/2007	Chix	1	0	0	0
10/26/2007	Chix	0	0	0	0
10/27/2007	Chix	0	0	0	0
10/28/2007	Chix	0	0	0	0
10/29/2007	Chix	3	0	1	0
10/30/2007	Chix	0	0	2	0
10/31/2007	Chix	0	0	4	0
11/1/2007	Chix	0	0	27	0
11/2/2007	Chix	0	0	5	0
11/3/2007	Chix	0	0	2	0
11/4/2007	Chix	0	0	2	0
11/5/2007	Chix	0	0	4	0
11/6/2007	Chix	0	0	3	0
11/7/2007	Chix	0	0	7	0
11/8/2007	Chix	0	0	0	0
11/9/2007	Chix	0	0	0	0
11/10/2007	Chix	0	0	4	0
11/11/2007	Chix	0	0	1	0
11/12/2007	Chix	0	0	0	0
11/13/2007	Chix	0	0	2	0
11/14/2007	Chix	0	0	0	0
11/15/2007	Chix	0	0	0	0
11/16/2007	Chix	0	0	0	0
11/17/2007	Chix	0	0	1	0
11/18/2007	Chix	0	0	2	0
11/19/2007	Chix	0	0	0	0
11/20/2007	Chix	0	0	0	0
11/21/2007	Chix	1	0	0	0
11/22/2007	Chix	2	0	1	0
11/23/2007	Chix	1	0	0	0
11/24/2007	Chix	1	0	0	0
11/25/2007	Chix	2	0	1	0
11/26/2007	Chix	1	0	1	0
11/27/2007	Chix	3	0	6	0
11/28/2007	Chix	4	0	3	0
11/29/2007	Chix	8	0	6	0
11/30/2007	Chix	1	0	0	0
12/1/2007	Chix	2	0	0	0
12/2/2007	Chix	7	0	3	0
12/3/2007	Chix	0	0	0	0
12/4/2007	Chix	0	0	0	0
12/5/2007	Chix	5	0	3	0
12/6/2007	Chix	0	0	0	0
12/7/2007	Chix	0	0	2	0
12/8/2007	Chix	0	0	2	0
12/9/2007	Chix	1	0	2	0
12/10/2007	Chix	7	0	1	0
12/11/2007	Chix	6	0	0	0
12/12/2007	Chix	7	0	6	0
12/13/2007	Chix	27	0	8	0
12/14/2007	Chix	9	0	3	0
12/15/2007	Chix	8	0	2	0
12/16/2007	Chix	2	0	0	0
12/17/2007	Chix	0	0	0	0
12/18/2007	Chix	0	0	0	0
12/19/2007	Chix	0	0	0	0
12/20/2007	Chix	0	0	2	0
12/21/2007	Chix	3	0	0	0
12/22/2007	Chix	0	0	3	0
12/23/2007	Chix	0	0	0	0
12/24/2007	Chix	0	0	1	0
12/25/2007	Chix	0	0	0	0
12/26/2007	Chix	1	0	0	0
12/27/2007	Chix	0	0	0	0
12/28/2007	Chix	2	0	3	0
12/29/2007	Chix	5	0	4	0
12/30/2007	Chix	2	0	1	0
12/31/2007	Chix	0	0	0	0
1/1/2008	Chix	0	0	0	0
1/2/2008	Chix	0	0	0	0
1/3/2008	Chix	0	0	0	0
1/4/2008	Chix	0	0	0	0
1/5/2008	Chix	0	0	0	0
1/6/2008	Chix	0	0	0	0
1/7/2008	Chix	0	0	0	0
1/8/2008	Chix	0	0	1	0
1/9/2008	Chix	1	0	0	0
1/10/2008	Chix	0	0	0	0
1/11/2008	Chix	0	0	2	0
1/12/2008	Chix	1	0	2	0
1/13/2008	Chix	0	0	2	0
1/14/2008	Chix	0	0	0	0
1/15/2008	Chix	0	0	0	0
1/16/2008	Chix	0	0	0	0
1/17/2008	Chix	0	0	0	0
1/18/2008	Chix	0	0	0	0
1/19/2008	Chix	0	0	0	0
1/20/2008	Chix	0	0	0	0
1/21/2008	Chix	0	0	0	0
1/22/2008	Chix	0	0	1	0
1/23/2008	Chix	0	0	0	0
1/24/2008	Chix	0	0	0	0
1/25/2008	Chix	0	0	0	0
1/26/2008	Chix	0	0	0	0
1/27/2008	Chix	0	0	0	0
1/28/2008	Chix	0	0	0	0
1/29/2008	Chix	0	1	0	0
1/30/2008	Chix	0	1	0	0
1/31/2008	Chix	0	0	0	0
2/1/2008	Chix	0	0	0	0
2/2/2008	Chix	0	0	0	0
2/3/2008	Chix	0	0	2	0
2/4/2008	Chix	0	0	1	0
2/5/2008	Chix	0	0	2	0
2/6/2008	Chix	0	0	4	0
2/7/2008	Chix	0	0	0	0
2/8/2008	Chix	0	0	0	0
2/9/2008	Chix	0	0	0	0
2/10/2008	Chix	0	0	0	0
2/11/2008	Chix	0	0	0	0
2/12/2008	Chix	0	0	0	0
2/13/2008	Chix	0	0	0	0
2/14/2008	Chix	0	0	0	0
2/15/2008	Chix	0	0	2	0
2/16/2008	Chix	0	0	0	0
2/17/2008	Chix	0	0	1	0
2/18/2008	Chix	0	0	0	0
2/19/2008	Chix	0	0	0	0
2/20/2008	Chix	0	0	0	0
2/21/2008	Chix	0	0	0	0
2/22/2008	Chix	0	0	0	0
2/23/2008	Chix	0	0	0	0
2/24/2008	Chix	0	0	0	0
2/25/2008	Chix	0	0	0	0
2/26/2008	Chix	0	0	1	0
2/27/2008	Chix	0	0	0	0
2/28/2008	Chix	0	0	0	0
2/29/2008	Chix	0	0	0	0
3/1/2008	Chix	0	0	0	0
3/2/2008	Chix	0	0	0	0
3/3/2008	Chix	1	0	2	0
3/4/2008	Chix	2	0	2	0
3/5/2008	Chix	1	0	2	0
3/6/2008	Chix	1	0	1	0
3/7/2008	Chix	4	0	4	0
3/8/2008	Chix	2	0	1	0
3/9/2008	Chix	0	0	0	0
3/10/2008	Chix	0	0	0	0
3/11/2008	Chix	11	0	0	0
3/12/2008	Chix	1	0	1	0
3/13/2008	Chix	9	0	6	0
3/14/2008	Chix	21	0	3	0
3/15/2008	Chix	9	0	2	0
3/16/2008	Chix	2	0	0	0
3/17/2008	Chix	0	0	0	0
3/18/2008	Chix	6	0	0	0
3/19/2008	Chix	21	0	0	0
3/20/2008	Chix	1	0	0	0
3/21/2008	Chix	1	0	1	0
3/22/2008	Chix	41	0	4	0
3/23/2008	Chix	6	0	1	0
3/24/2008	Chix	0	0	0	0
3/25/2008	Chix	0	0	0	0
3/26/2008	Chix	47	1	2	0
3/27/2008	Chix	155	0	2	0
3/28/2008	Chix	339	1	2	0
3/29/2008	Chix	23	0	3	0
3/30/2008	Chix	0	0	0	0
3/31/2008	Chix	26	0	9	0
4/1/2008	Chix	51	0	1	0
4/2/2008	Chix	8	0	1	0
4/3/2008	Chix	26	0	1	0
4/4/2008	Chix	70	0	3	0
4/5/2008	Chix	87	0	4	0
4/6/2008	Chix	12	1	1	0
4/7/2008	Chix	21	0	2	0
4/8/2008	Chix	19	1	6	0
4/9/2008	Chix	28	0	12	0
4/10/2008	Chix	16	0	16	0
4/11/2008	Chix	54	0	4	0
4/12/2008	Chix	48	1	8	0
4/13/2008	Chix	4	0	2	0
4/14/2008	Chix	1	0	1	0
4/15/2008	Chix	0	0	2	0
4/16/2008	Chix	4	0	3	0
4/17/2008	Chix	18	0	7	0
4/18/2008	Chix	25	0	4	0
4/19/2008	Chix	13	0	4	0
4/20/2008	Chix	8	0	3	0
4/21/2008	Chix	0	0	0	0
4/22/2008	Chix	0	0	0	0
4/23/2008	Chix	0	0	0	0
4/24/2008	Chix	0	0	0	0
4/25/2008	Chix	6	0	15	0
4/26/2008	Chix	4	0	11	0
4/27/2008	Chix	3	0	8	0
4/28/2008	Chix	2	0	8	0
4/29/2008	Chix	0	0	2	0
4/30/2008	Chix	0	0	2	0
5/1/2008	Chix	0	0	9	0
5/2/2008	Chix	6	0	12	0
5/3/2008	Chix	5	0	5	0
5/4/2008	Chix	3	0	6	0
5/5/2008	Chix	0	0	3	0
5/6/2008	Chix	0	0	0	0
5/7/2008	Chix	0	0	5	0
5/8/2008	Chix	5	0	2	0
5/9/2008	Chix	5	0	0	0
5/10/2008	Chix	5	0	0	0
5/11/2008	Chix	1	0	1	0
5/12/2008	Chix	2	0	2	0
5/13/2008	Chix	4	0	1	0
5/14/2008	Chix	0	0	6	0
5/15/2008	Chix	0	0	2	0
5/16/2008	Chix	31	1	16	0
5/17/2008	Chix	25	0	15	1
5/18/2008	Chix	30	0	4	0
5/19/2008	Chix	14	0	3	0
5/20/2008	Chix	13	0	8	0
5/21/2008	Chix	21	0	11	0
5/22/2008	Chix	15	0	15	0
5/23/2008	Chix	23	0	6	0
5/24/2008	Chix	4	0	9	0
5/25/2008	Chix	13	0	12	0
5/26/2008	Chix	6	0	20	0
5/27/2008	Chix	19	0	6	0
5/28/2008	Chix	23	0	2	0
5/29/2008	Chix	9	0	12	0
5/30/2008	Chix	42	0	19	0
5/31/2008	Chix	98	0	14	0
6/1/2008	Chix	78	0	5	0
6/2/2008	Chix	48	0	12	0
6/3/2008	Chix	33	0	12	0
6/4/2008	Chix	59	0	7	0
6/5/2008	Chix	31	0	3	0
6/6/2008	Chix	10	0	2	0
6/7/2008	Chix	31	0	13	0
6/8/2008	Chix	18	1	7	0
6/9/2008	Chix	41	0	7	0
6/10/2008	Chix	7	0	5	0
6/11/2008	Chix	24	0	4	0
6/12/2008	Chix	16	0	5	0
6/13/2008	Chix	14	0	7	0
6/14/2008	Chix	8	1	3	0
6/15/2008	Chix	3	0	12	0
6/16/2008	Chix	7	0	12	0
6/17/2008	Chix	9	0	9	0
6/18/2008	Chix	13	0	12	0
6/19/2008	Chix	16	0	13	0
6/20/2008	Chix	1	0	13	0
6/21/2008	Chix	2	0	2	0
6/22/2008	Chix	5	0	4	0
6/23/2008	Chix	3	0	5	0
6/24/2008	Chix	1	0	0	0
6/25/2008	Chix	5	0	0	1
6/26/2008	Chix	2	0	1	2
6/27/2008	Chix	3	0	0	0
6/28/2008	Chix	2	0	2	0
6/29/2008	Chix	2	0	0	0
6/30/2008	Chix	2	0	3	0
7/1/2008	Chix	10	1	5	0
7/2/2008	Chix	8	0	5	0
7/3/2008	Chix	13	0	3	1
7/4/2008	Chix	23	0	1	1
7/5/2008	Chix	27	0	2	0
7/6/2008	Chix	29	0	2	0
7/7/2008	Chix	17	0	3	0
7/8/2008	Chix	19	0	2	0
7/9/2008	Chix	11	0	0	0
7/10/2008	Chix	2	0	1	0
7/11/2008	Chix	5	0	8	0
7/12/2008	Chix	11	0	4	0
7/13/2008	Chix	2	0	0	0
7/14/2008	Chix	5	0	0	0
7/15/2008	Chix	1	0	2	1
7/16/2008	Chix	7	0	2	0
7/17/2008	Chix	4	0	0	1
7/18/2008	Chix	1	0	0	0
7/19/2008	Chix	8	0	5	2
7/20/2008	Chix	3	0	5	3
7/21/2008	Chix	11	1	3	1
7/22/2008	Chix	3	0	0	0
7/23/2008	Chix	3	0	3	1
7/24/2008	Chix	6	0	12	2
7/25/2008	Chix	5	0	1	0
7/26/2008	Chix	4	0	4	1
7/27/2008	Chix	6	0	5	0
7/28/2008	Chix	2	0	3	0
7/29/2008	Chix	5	0	4	0
7/30/2008	Chix	10	0	2	1
7/31/2008	Chix	10	0	4	0
8/1/2008	Chix	0	0	3	0
8/2/2008	Chix	7	0	10	0
8/3/2008	Chix	5	0	2	0
8/4/2008	Chix	9	0	3	0
8/5/2008	Chix	1	0	0	0
8/6/2008	Chix	8	0	1	0
8/7/2008	Chix	14	0	0	0
8/8/2008	Chix	25	0	2	0
8/9/2008	Chix	12	0	3	0
8/10/2008	Chix	11	0	0	0
8/11/2008	Chix	19	0	1	0
8/12/2008	Chix	34	0	0	0
8/13/2008	Chix	5	0	2	0
8/14/2008	Chix	14	0	3	0
8/15/2008	Chix	18	0	3	0
8/16/2008	Chix	5	0	1	0
8/17/2008	Chix	1	0	0	0
8/18/2008	Chix	10	0	3	1
8/19/2008	Chix	6	0	0	0
8/20/2008	Chix	7	0	1	1
8/21/2008	Chix	13	0	0	2
8/22/2008	Chix	9	0	1	1
8/23/2008	Chix	9	0	3	1
8/24/2008	Chix	6	0	0	0
8/25/2008	Chix	5	0	2	0
8/26/2008	Chix	3	0	1	3
8/27/2008	Chix	2	0	1	0
8/28/2008	Chix	3	0	4	0
8/29/2008	Chix	0	0	2	0
8/30/2008	Chix	2	0	2	0
8/31/2008	Chix	1	0	0	0
9/1/2008	Chix	5	0	2	1
9/2/2008	Chix	4	0	3	1
9/3/2008	Chix	3	0	0	0
9/4/2008	Chix	5	0	3	4
9/5/2008	Chix	3	0	1	0
9/6/2008	Chix	2	0	1	1
9/7/2008	Chix	3	0	1	0
9/8/2008	Chix	4	0	3	0
9/9/2008	Chix	5	0	1	0
9/10/2008	Chix	1	0	0	0
9/11/2008	Chix	8	0	0	1
9/12/2008	Chix	1	0	1	0
9/13/2008	Chix	4	0	0	0
9/14/2008	Chix	7	0	0	0
9/15/2008	Chix	9	0	2	0
9/16/2008	Chix	10	0	1	1
9/17/2008	Chix	8	0	0	0
9/18/2008	Chix	41	0	1	0
9/19/2008	Chix	41	0	1	0
9/20/2008	Chix	68	0	4	2
9/21/2008	Chix	63	0	4	4
9/22/2008	Chix	26	0	6	0
9/23/2008	Chix	52	0	5	1
9/24/2008	Chix	9	0	1	0
9/25/2008	Chix	7	0	3	0
9/26/2008	Chix	44	1	25	0
9/27/2008	Chix	45	1	31	0
9/28/2008	Chix	47	0	31	0
9/29/2008	Chix	68	1	21	0
9/30/2008	Chix	36	0	12	0
10/1/2008	Chix	72	0	121	1
10/2/2008	Chix	44	0	25	0
10/3/2008	Chix	47	0	23	0
10/4/2008	Chix	79	0	19	0
10/5/2008	Chix	56	1	14	0
10/6/2008	Chix	22	1	16	0
10/7/2008	Chix	69	0	22	1
10/8/2008	Chix	60	0	31	1
10/9/2008	Chix	82	1	11	1
10/10/2008	Chix	142	0	12	1
10/11/2008	Chix	63	0	12	2
10/12/2008	Chix	21	0	14	1
10/13/2008	Chix	40	0	16	0
10/14/2008	Chix	22	0	24	0
10/15/2008	Chix	43	0	17	1
10/16/2008	Chix	49	0	15	1
10/17/2008	Chix	129	0	56	1
10/18/2008	Chix	6	0	4	0
10/19/2008	Chix	10	0	14	0
10/20/2008	Chix	1	0	4	0
10/21/2008	Chix	15	0	31	0
10/22/2008	Chix	3	0	2	0
10/23/2008	Chix	29	0	9	0
10/24/2008	Chix	100	0	12	0
10/25/2008	Chix	45	2	51	0
10/26/2008	Chix	8	0	15	0
10/27/2008	Chix	1	0	2	0
10/28/2008	Chix	0	0	0	0
10/29/2008	Chix	0	0	0	0
10/30/2008	Chix	0	0	0	0
10/31/2008	Chix	0	0	1	0
11/1/2008	Chix	3	0	1	0
11/2/2008	Chix	41	1	14	0
11/3/2008	Chix	30	0	13	0
11/4/2008	Chix	26	0	107	0
11/5/2008	Chix	4	0	29	0
11/6/2008	Chix	6	1	28	0
11/7/2008	Chix	8	0	23	0
11/8/2008	Chix	13	0	15	0
11/9/2008	Chix	3	0	6	0
11/10/2008	Chix	1	0	2	0
11/11/2008	Chix	0	1	3	0
11/12/2008	Chix	16	0	14	0
11/13/2008	Chix	24	0	59	0
11/14/2008	Chix	11	0	28	0
11/15/2008	Chix	2	0	3	0
11/16/2008	Chix	0	0	0	0
11/17/2008	Chix	0	0	1	0
11/18/2008	Chix	0	0	2	0
11/19/2008	Chix	0	0	0	0
11/20/2008	Chix	0	0	1	0
11/21/2008	Chix	0	0	0	0
11/22/2008	Chix	0	0	0	0
11/23/2008	Chix	0	0	0	0
11/24/2008	Chix	1	0	0	0
11/25/2008	Chix	0	0	0	0
11/26/2008	Chix	0	0	0	0
11/27/2008	Chix	2	0	0	0
11/28/2008	Chix	0	0	5	0
11/29/2008	Chix	0	0	7	0
11/30/2008	Chix	0	1	5	0
12/1/2008	Chix	0	0	1	0
12/2/2008	Chix	0	0	0	0
12/3/2008	Chix	0	0	0	0
12/4/2008	Chix	0	0	0	0
12/5/2008	Chix	0	0	1	0
12/6/2008	Chix	0	0	2	0
12/7/2008	Chix	0	0	0	0
12/8/2008	Chix	0	0	0	0
12/9/2008	Chix	0	0	4	0
12/10/2008	Chix	1	0	7	0
12/11/2008	Chix	1	0	8	0
12/12/2008	Chix	0	0	0	0
12/13/2008	Chix	0	0	0	0
12/14/2008	Chix	0	0	10	0
12/15/2008	Chix	0	0	14	0
12/16/2008	Chix	1	0	12	0
12/17/2008	Chix	2	0	22	0
12/18/2008	Chix	0	0	10	0
12/19/2008	Chix	0	0	13	0
12/20/2008	Chix	1	0	10	0
12/21/2008	Chix	0	0	0	0
12/22/2008	Chix	0	0	0	0
12/23/2008	Chix	1	0	0	0
12/24/2008	Chix	1	0	14	0
12/25/2008	Chix	0	0	8	0
12/26/2008	Chix	0	0	11	0
12/27/2008	Chix	0	0	22	0
12/28/2008	Chix	0	0	8	0
12/29/2008	Chix	0	0	3	0
12/30/2008	Chix	0	0	2	0
12/31/2008	Chix	0	0	1	0
1/1/2009	Chix	0	0	0	0
1/2/2009	Chix	0	0	2	0
1/3/2009	Chix	0	0	4	0
1/4/2009	Chix	1	0	10	0
1/5/2009	Chix	1	0	8	0
1/6/2009	Chix	0	0	5	0
1/7/2009	Chix	0	0	1	0
1/8/2009	Chix	0	0	1	0
1/9/2009	Chix	0	0	0	0
1/10/2009	Chix	0	0	2	0
1/11/2009	Chix	1	0	2	0
1/12/2009	Chix	0	0	1	0
1/13/2009	Chix	0	0	0	0
1/14/2009	Chix	0	0	0	0
1/15/2009	Chix	0	0	0	0
1/16/2009	Chix	0	0	0	0
1/17/2009	Chix	0	0	0	0
1/18/2009	Chix	0	0	0	0
1/19/2009	Chix	0	0	0	0
1/20/2009	Chix	0	0	0	0
1/21/2009	Chix	0	0	0	0
1/22/2009	Chix	0	0	0	0
1/23/2009	Chix	0	0	1	0
1/24/2009	Chix	0	0	3	0
1/25/2009	Chix	0	0	0	0
1/26/2009	Chix	0	0	0	0
1/27/2009	Chix	0	0	0	0
1/28/2009	Chix	0	0	0	0
1/29/2009	Chix	0	0	0	0
1/30/2009	Chix	0	0	0	0
1/31/2009	Chix	0	0	0	0
2/1/2009	Chix	0	0	0	0
2/2/2009	Chix	0	0	0	0
2/3/2009	Chix	0	0	1	0
2/4/2009	Chix	0	0	0	0
2/5/2009	Chix	0	0	0	0
2/6/2009	Chix	0	0	0	0
2/7/2009	Chix	0	0	0	0
2/8/2009	Chix	0	0	0	0
2/9/2009	Chix	0	0	1	0
2/10/2009	Chix	0	0	0	0
2/11/2009	Chix	0	0	0	0
2/12/2009	Chix	0	0	0	0
2/13/2009	Chix	0	0	0	0
2/14/2009	Chix	0	0	0	0
2/15/2009	Chix	0	0	0	0
2/16/2009	Chix	0	0	0	0
2/17/2009	Chix	0	0	0	0
2/18/2009	Chix	0	0	0	0
2/19/2009	Chix	0	0	2	0
2/20/2009	Chix	0	0	0	0
2/21/2009	Chix	0	0	0	0
2/22/2009	Chix	0	0	0	0
2/23/2009	Chix	0	0	0	0
2/24/2009	Chix	0	0	0	0
2/25/2009	Chix	0	0	0	0
2/26/2009	Chix	0	0	0	0
2/27/2009	Chix	0	0	1	0
2/28/2009	Chix	0	0	4	0
3/1/2009	Chix	0	0	0	0
3/2/2009	Chix	0	0	0	0
3/3/2009	Chix	0	0	0	0
3/4/2009	Chix	0	0	0	0
3/5/2009	Chix	0	0	0	0
3/6/2009	Chix	0	0	0	0
3/7/2009	Chix	0	0	1	0
3/8/2009	Chix	0	0	0	0
3/9/2009	Chix	0	0	2	0
3/10/2009	Chix	0	0	3	0
3/11/2009	Chix	0	0	0	0
3/12/2009	Chix	0	0	0	0
3/13/2009	Chix	0	0	0	0
3/14/2009	Chix	0	0	0	0
3/15/2009	Chix	0	0	0	0
3/16/2009	Chix	0	0	1	0
3/17/2009	Chix	0	0	0	0
3/18/2009	Chix	0	0	4	0
3/19/2009	Chix	0	0	1	0
3/20/2009	Chix	0	0	1	0
3/21/2009	Chix	0	0	2	0
3/22/2009	Chix	0	0	1	0
3/23/2009	Chix	0	0	0	0
3/24/2009	Chix	0	0	0	0
3/25/2009	Chix	0	0	4	0
3/26/2009	Chix	0	0	1	0
3/27/2009	Chix	4	3	2	0
3/28/2009	Chix	3	0	3	0
3/29/2009	Chix	2	0	0	0
3/30/2009	Chix	0	0	0	0
3/31/2009	Chix	5	0	1	0
4/1/2009	Chix	13	0	4	0
4/2/2009	Chix	5	0	5	0
4/3/2009	Chix	9	1	2	0
4/4/2009	Chix	13	6	3	0
4/5/2009	Chix	32	9	4	0
4/6/2009	Chix	2	0	2	0
4/7/2009	Chix	1	0	0	0
4/8/2009	Chix	6	3	0	0
4/9/2009	Chix	18	3	3	0
4/10/2009	Chix	76	2	3	0
4/11/2009	Chix	39	6	1	0
4/12/2009	Chix	6	1	0	0
4/13/2009	Chix	38	6	0	0
4/14/2009	Chix	23	3	0	0
4/15/2009	Chix	20	7	2	0
4/16/2009	Chix	15	1	1	0
4/17/2009	Chix	3	0	0	0
4/18/2009	Chix	56	10	1	0
4/19/2009	Chix	124	24	3	0
4/20/2009	Chix	218	13	1	0
4/21/2009	Chix	393	3	11	0
4/22/2009	Chix	29	9	3	0
4/23/2009	Chix	111	4	26	0
4/24/2009	Chix	483	15	11	0
4/25/2009	Chix	280	19	9	0
4/26/2009	Chix	170	20	7	0
4/27/2009	Chix	119	24	10	0
4/28/2009	Chix	99	35	6	0
4/29/2009	Chix	140	42	5	0
4/30/2009	Chix	81	20	2	0
5/1/2009	Chix	229	66	6	0
5/2/2009	Chix	238	38	7	0
5/3/2009	Chix	141	12	4	0
5/4/2009	Chix	169	9	4	0
5/5/2009	Chix	46	4	5	0
5/6/2009	Chix	66	6	1	0
5/7/2009	Chix	28	1	1	0
5/8/2009	Chix	228	5	5	0
5/9/2009	Chix	459	1	13	0
5/10/2009	Chix	189	3	3	0
5/11/2009	Chix	22	0	0	0
5/12/2009	Chix	36	1	4	0
5/13/2009	Chix	117	4	5	0
5/14/2009	Chix	19	9	4	1
5/15/2009	Chix	43	5	11	0
5/16/2009	Chix	57	6	7	0
5/17/2009	Chix	10	0	2	0
5/18/2009	Chix	3	1	2	0
5/19/2009	Chix	13	2	5	0
5/20/2009	Chix	25	4	3	1
5/21/2009	Chix	31	3	13	0
5/22/2009	Chix	56	6	17	1
5/23/2009	Chix	32	4	13	0
5/24/2009	Chix	22	11	9	0
5/25/2009	Chix	36	11	16	1
5/26/2009	Chix	11	7	5	1
5/27/2009	Chix	47	5	18	1
5/28/2009	Chix	60	3	16	1
5/29/2009	Chix	61	3	9	1
5/30/2009	Chix	17	0	2	1
5/31/2009	Chix	81	5	16	0
6/1/2009	Chix	164	19	64	2
6/2/2009	Chix	141	11	32	2
6/3/2009	Chix	144	5	12	0
6/4/2009	Chix	64	10	13	2
6/5/2009	Chix	142	5	20	0
6/6/2009	Chix	35	9	13	0
6/7/2009	Chix	67	5	12	0
6/8/2009	Chix	51	4	20	0
6/9/2009	Chix	107	13	27	0
6/10/2009	Chix	37	2	23	0
6/11/2009	Chix	77	3	32	2
6/12/2009	Chix	79	4	21	0
6/13/2009	Chix	69	6	12	0
6/14/2009	Chix	46	8	10	0
6/15/2009	Chix	92	1	17	4
6/16/2009	Chix	17	1	15	3
6/17/2009	Chix	27	1	24	2
6/18/2009	Chix	45	0	8	2
6/19/2009	Chix	49	2	16	12
6/20/2009	Chix	30	0	14	6
[truncated: 8,959 more rows]
